# Supplementary material for: The HSP90 inhibitor Onalespib exerts synergistic anti-cancer effects when combined with radiotherapy: an in vitro and in vivo approach
Source: Sci Rep. 2020 Apr 3;10:5923. doi: 10.1038/s41598-020-62293-4 (PMC7125222; doi:10.1038/s41598-020-62293-4)
Supplement: Supplementary file 1 — Supplementary information 1. [file 41598_2020_62293_MOESM1_ESM.xlsx]

## Sheet: Sheet1
The HSP90 inhibitor Onalespib exerts synergistic anti-cancer effects when combined with radiotherapy: an in vitro and in vivo approach
Diana Spiegelberg, Andris Abramenkovs, Anja Charlotte Lundgren Mortensen, Sara Lundsten, Marika Nestor, Bo Stenerlöw
Supplementary table 1
Percentage of Annexin V positive cells in viable tumor area.
HCT116	% positive cells in viable area (min, max %)
control	1.25 (0, 10)
radiotherapy	72.5 (40, 90)
5 mg/kg Onalespib	15 (20, 40)
5 mg/kg Onalespib and radiotherapy	42.5 (20, 70)
10 mg/kg Onalespib	20 (10, 40)
10 mg/kg Onalespib and radiotherapy	52.5 (40, 80)
Supplementary table 2
Number of Ki67 positive cells in viable tumor area.
HCT116	number of Ki67 positive cells (min, max)
control	9.9 (1, 16)
radiotherapy	5.1 (1, 15)
5 mg/kg Onalespib	2.5 (0, 6)
5 mg/kg Onalespib and radiotherapy	3.6 (0, 10)
10 mg/kg Onalespib	1.3 (0, 3)
10 mg/kg Onalespib and radiotherapy	6.3 (0, 11)
